# Supplementary material for: A new Tithaeus species from Hainan Island, China (Arachnida, Opiliones, Laniatores, Epedanidae), with a key to the Chinese species
Source: Zookeys. 2010 Nov 10;(67):65–72. doi: 10.3897/zookeys.67.705 (PMC3088421; doi:10.3897/zookeys.67.705)
Supplement: XML Treatment for Tithaenus [file zookeys.67.705-treatment1.xml]

<!DOCTYPE tp:taxon-treatment
  PUBLIC "-//TaxonX//DTD Taxonomic Treatment Publishing DTD v0 20100105//EN" "tax-treatment-NSO.dtd">
<tp:taxon-treatment xmlns:tp="http://www.plazi.org/taxpub"><tp:treatment-meta><mixed-citation publication-type="journal"><person-group><name><surname>Zhang</surname><given-names>Chao</given-names></name><name><surname>Zhang</surname><given-names>Feng</given-names></name></person-group><article-title>A new <italic>Tithaeus</italic> species from Hainan Island, China (Arachnida, Opiliones, Laniatores, Epedanidae), with a key to the Chinese species</article-title><source>Zookeys</source><day>10</day><month>11</month><year>2010</year><volume>2010</volume><issue>67</issue><fpage>65</fpage><lpage>72</lpage><pub-id pub-id-type="doi">10.3897/zookeys.67.705</pub-id></mixed-citation></tp:treatment-meta><tp:nomenclature><tp:taxon-name>
                    	<tp:taxon-name-part taxon-name-part-type="genus">Tithaenus</tp:taxon-name-part>
                    </tp:taxon-name><tp:taxon-authority>Thorell, 1891</tp:taxon-authority><tp:nomenclature-citation-list><tp:nomenclature-citation><tp:taxon-name>Tithaeus</tp:taxon-name><comment><xref ref-type="bibr" rid="B17">Thorell 1891: 371</xref>; <xref ref-type="bibr" rid="B1">Banks 1930: 66</xref>; <xref ref-type="bibr" rid="B4">Lian et al., 2008: 53–54</xref>.</comment></tp:nomenclature-citation><tp:nomenclature-citation><tp:taxon-name>Sinis</tp:taxon-name><comment><xref ref-type="bibr" rid="B5">Loman 1892: 12</xref>.</comment></tp:nomenclature-citation><tp:nomenclature-citation><tp:taxon-name>Sinniculus</tp:taxon-name><comment><xref ref-type="bibr" rid="B6">Loman 1902: 198</xref>.</comment></tp:nomenclature-citation></tp:nomenclature-citation-list></tp:nomenclature><tp:treatment-sec sec-type="Type species"><title>Type species:</title><p><tp:taxon-name>Tithaeus laevigatus</tp:taxon-name> Thorell, 1891, by original designation.</p></tp:treatment-sec><tp:treatment-sec sec-type="Diagnosis and distribution"><title>Diagnosis and distribution:</title><p>see <xref ref-type="bibr" rid="B4">Lian et al. (2008)</xref>.</p></tp:treatment-sec><tp:treatment-sec sec-type="Key to species of Tithaeus known in China"><title>Key to species of <tp:taxon-name>Tithaeus</tp:taxon-name> known in China.</title><table-wrap content-type="key" position="anchor" orientation="portrait"><table><tbody><tr><td rowspan="1" colspan="1">1.</td><td rowspan="1" colspan="1">Carapace flat between its anterior margin and ocularium</td><td rowspan="1" colspan="1"><tp:taxon-name>Tithaenus drac</tp:taxon-name> (Lian, Zhu &amp; Kury, 2008)</td></tr><tr><td rowspan="1" colspan="1">–</td><td rowspan="1" colspan="1">Carapace with a low hump situated between its anterior margin and ocularium</td><td rowspan="1" colspan="1"><tp:taxon-name>Tithaenus calyptratus</tp:taxon-name> sp. n.</td></tr></tbody></table></table-wrap></tp:treatment-sec><ref-list><ref id="B17"><mixed-citation xmlns:xlink="http://www.w3.org/1999/xlink" xlink:type="simple"><person-group><name name-style="western"><surname>Thorell</surname><given-names>TTT</given-names></name></person-group> (<year>1891</year>)<article-title> Aracnidi di Pinang raccolti nel 1889 dai Sig.ri L. Loria e L. Fea.</article-title><source>Annali del Museo Civico di Storia Naturale di Genova, Genova</source><volume>30</volume>:<fpage>269</fpage>-<lpage>383</lpage>.</mixed-citation></ref><ref id="B1"><mixed-citation xmlns:xlink="http://www.w3.org/1999/xlink" xlink:type="simple"><person-group><name name-style="western"><surname>Banks</surname><given-names>N</given-names></name></person-group> (<year>1930</year>)<article-title> Phalangida from Borneo.</article-title><source>The Sarawak Museum Journal</source><volume>12</volume>:<fpage>57</fpage>-<lpage>86</lpage>.</mixed-citation></ref><ref id="B4"><mixed-citation xmlns:xlink="http://www.w3.org/1999/xlink" xlink:type="simple"><person-group><name name-style="western"><surname>Lian</surname><given-names>WG</given-names></name><name name-style="western"><surname>Zhu</surname><given-names>MS</given-names></name><name name-style="western"><surname>Kury</surname><given-names>AB</given-names></name></person-group> (<year>2008</year>)<article-title> A new species of the genus <italic>Tithaeus</italic> from China (Arachnida: Laniatores: Epedanidae).</article-title><source>Zootaxa</source><volume>1841</volume>:<fpage>53</fpage>-<lpage>60</lpage>.</mixed-citation></ref><ref id="B5"><mixed-citation xmlns:xlink="http://www.w3.org/1999/xlink" xlink:type="simple"><person-group><name name-style="western"><surname>Loman</surname><given-names>JCC</given-names></name></person-group> (<year>1892</year>)<article-title> Opilioniden von Sumatra, Java und Flores</article-title>. In <person-group><name name-style="western"><surname>Max</surname><given-names>Weber</given-names></name></person-group> (<role>ed.</role>) <source>Zoologische Ergebnisse einer Reise in Niederländisch Ost-Indien</source>. <publisher-loc>Leiden</publisher-loc>, <lpage>476</lpage> pp.</mixed-citation></ref><ref id="B6"><mixed-citation xmlns:xlink="http://www.w3.org/1999/xlink" xlink:type="simple"><person-group><name name-style="western"><surname>Loman</surname><given-names>JCC</given-names></name></person-group> (<year>1902</year>)<article-title> Neue aussereuropäische Opilioniden.</article-title><source>Zoologische Jahrbücher, Jena, Abteilung für Systematik, Ökologie und Geographie der Tiere</source><volume>16</volume>:<fpage>163</fpage>-<lpage>216</lpage>.</mixed-citation></ref></ref-list></tp:taxon-treatment>
