# Supplementary material for: A new Tithaeus species from Hainan Island, China (Arachnida, Opiliones, Laniatores, Epedanidae), with a key to the Chinese species
Source: Zookeys. 2010 Nov 10;(67):65–72. doi: 10.3897/zookeys.67.705 (PMC3088421; doi:10.3897/zookeys.67.705)
Supplement: XML Treatment for Tithaeus calyptratus [file zookeys.67.705-treatment2.xml]

<!DOCTYPE tp:taxon-treatment
  PUBLIC "-//TaxonX//DTD Taxonomic Treatment Publishing DTD v0 20100105//EN" "tax-treatment-NSO.dtd">
<tp:taxon-treatment xmlns:tp="http://www.plazi.org/taxpub"><tp:treatment-meta><mixed-citation publication-type="journal"><person-group><name><surname>Zhang</surname><given-names>Chao</given-names></name><name><surname>Zhang</surname><given-names>Feng</given-names></name></person-group><article-title>A new <italic>Tithaeus</italic> species from Hainan Island, China (Arachnida, Opiliones, Laniatores, Epedanidae), with a key to the Chinese species</article-title><source>Zookeys</source><day>10</day><month>11</month><year>2010</year><volume>2010</volume><issue>67</issue><fpage>65</fpage><lpage>72</lpage><pub-id pub-id-type="doi">10.3897/zookeys.67.705</pub-id></mixed-citation></tp:treatment-meta><tp:nomenclature><tp:taxon-name>
                    	<tp:taxon-name-part taxon-name-part-type="genus">Tithaeus</tp:taxon-name-part>
                    	<tp:taxon-name-part taxon-name-part-type="species">calyptratus</tp:taxon-name-part>
                      <object-id xmlns:xlink="http://www.w3.org/1999/xlink" xlink:type="simple">urn:lsid:zoobank.org:act:E8C66900-F2DD-4852-A753-4B54459832CB</object-id>
                    </tp:taxon-name><tp:taxon-status xmlns:xlink="http://www.w3.org/1999/xlink" xlink:type="simple">sp. n.</tp:taxon-status><xref ref-type="fig" rid="F2">Figs 2</xref><xref ref-type="fig" rid="F3">17</xref></tp:nomenclature><tp:treatment-sec sec-type="Type material"><title>Type material.</title><p>The ♂ holotype (MHBU) from China, Hainan Province, Mt. Diaoluo [18.67° N, 109.92° E], 5 June 2009, C. Zhang leg.</p><p>Paratypes: 1♀ (MHBU), together with the holotype; 1♂ (MHBU), China, Hainan Province, Mt. Qixianling [18.77° N, 109.68° E], 9 June 2009, C. Zhang leg.</p></tp:treatment-sec><tp:treatment-sec sec-type="Etymology"><title>Etymology.</title><p>The specific name is derived from the Greek word “calyptra” meaning a cap or hat, referring to the straw-hat type stylar lobe of the penis.</p></tp:treatment-sec><tp:treatment-sec sec-type="Diagnosis"><title>Diagnosis.</title><p>The new species is similar to <tp:taxon-name>Tithaenus kokutnus</tp:taxon-name> Suzuki, 1985, recorded from northern Thailand (Suzuki, 1985: fig. 4), but can be easily distinguished from it by the following characters: (1) Cheliceral proximal segment armed with a large tooth and two smaller ones, situated medially on the ventral surface and the second segment is covered with granules on its frontal surface; (2) Both the dorsal margin of pedipalpal femur and its ventral margin between two setiferous tubercles are finely serrated; (3) Penis with a straw-hat shaped stylar lobe.</p></tp:treatment-sec><tp:treatment-sec sec-type="Comments"><title>Comments.</title><p><tp:taxon-name>Tithaenus calyptratus</tp:taxon-name> sp. n. has various morphological characters that support its placement in the genus <tp:taxon-name>Tithaeus</tp:taxon-name>: viz., scutal region with five areas, eye tubercle without a median spine, pedipalpus relatively short and thick, tarsi III and IV without scopulae and distitarsus I with two tarsalia. Furthermore, the genital characters (such as, the distal margin of the penial ventral plate with a deep cleft, glans with simple mem<!--PageBreak-->branous lobe and each lobe of the ovipositor with two ventral and two dorsal setae) are also in agreement with to the generic disagnosis of <tp:taxon-name>Tithaeus</tp:taxon-name> (as per <xref ref-type="bibr" rid="B4">Lian et al. 2008</xref>).</p></tp:treatment-sec><tp:treatment-sec sec-type="Description"><title>Description.</title><p>Male (holotype) habitus as in <xref ref-type="fig" rid="F2">Figs 2–3</xref>. Coloration: body rusty yellow; carapace and ocularium with yellow-brown reticulation; lateral margins and opisthosomal areas of scutum, and free tergites banded with blackish brown; all coxae and genital plate yellowish, free sternites somewhat clouded; chelicerae and pedipalpus yellowish, with brown reticulate markings above; trochanters of legs yellowish; femora to tarsi slightly darker.<!--PageBreak--></p><p>Body from above as a trapezoid, wider posteriorly than anteriorly. Ocularium ovoid, only with a few granules. A low hump, lower than the ocularium, is situated between it and the anterior margin of carapace. Abdominal scutum, as well as each free tergite, with a transverse row of very small tubercles, and with a longitudinal row of granules on their lateral margins. Anal plate with scattered tubercles. Each of the free sternites with a row of obsolete granules. Coxa I with irregular hair-tipped granules, coxae II-IV smooth. Dorsal surface of coxa IV with several rather coarse granules. Coxa III with a few humps along the frontal and rear margins. Tracheal stigma clearly visible.</p><p>Chelicera (<xref ref-type="fig" rid="F2">Figs 7–9</xref>). Proximal segment disto-dorsally visibly swollen, armed with a large tooth and two smaller ones, situated medially on the ventral surface. Second segment with some hair-tipped tubercles on frontal surface. Fingers relatively short but stout; inner edges toothed as shown in <xref ref-type="fig" rid="F2">Fig. 8</xref>.</p><p>Pedipalpus (<xref ref-type="fig" rid="F2">Figs 4–5</xref>) short and robust, trochanter with a ventral setaceous tubercle. Femur ventrally with three strong and a small setiferous tubercles; on the prolateral distal side with a setiferous tubercle. Femur dorsally with a minutely serrate margin (<xref ref-type="fig" rid="F2">Fig. 6</xref>). Such a margin also between the two ventral setiferous tubercles. Patella disto-medially with a setiferous tubercle. Tibia ventro-laterally with two small and two prominent setiferous tubercles, ventro-medially with two stout and two reduced setiferous tubercles. Tarsus ventrally with three setiferous tubercles on each side.</p><p>Legs slender and relatively elongated. All segments unarmed, smooth. Femora I-IV straight. Tarsi III-IV with simple double claws, no scopulae. Tarsal formula: 5/11/5/6. Distitarsi of first and second tarsi each with two tarsalia.</p><p>Penis (<xref ref-type="fig" rid="F3">11–17</xref>). Shaft slender and long, distal portion swollen. Ventral plate with a wide median cleft, setae arranged as shown in <xref ref-type="fig" rid="F3">Figs 11–13</xref>. Basal sac oval, well developed, immovable and sunken into truncus. Glans with complex structures, twisted when at rest. Stylar lobe shaped somewhat like a straw hat and surrounding the stylus.</p><p>Female. Similar to male in general appearance but with a slightly larger body.</p><p>Ovipositor as illustrated (<xref ref-type="fig" rid="F2">Fig. 10</xref>). Each lobe with two ventral and two dorsal setae.</p><p>Measurements: Male holotype (female paratype). Body 4.13 (4.44) long, 2.91 (3.06) wide at the widest portion, scutum 3.42 (3.52) long; eye tubercle 0.40 (0.38) long, 0.93 (0.85) wide. Pedipalpus claw 0.50 (0.63) long. Penis 1.78 long. Measurements of left pedipalpus and right legs as in <xref ref-type="table" rid="T1">Table 1</xref>.</p><fig id="F2" position="float" orientation="portrait"><label>Figures 2–10.</label><caption><p><tp:taxon-name>Tithaeus calyptratus</tp:taxon-name> sp. n. <bold>2</bold> Male body, lateral view <bold>3</bold> Same, dorsal view <bold>4</bold> Left pedipalpus, male, posterior view <bold>5</bold> Same, anterior view <bold>6</bold> Minute serrate margin on the ventral side of femur, left pedipalpus, male <bold>7</bold> Left chelicera male, anterior view <bold>8</bold> Distal segment of the left chelicera, male, above view <bold>9</bold> Left chelicera, male, posterior view <bold>10</bold> Ovipositor. Scale bars: 1mm (1–2); 0.5mm (3–4, 6–8); 0.25mm (5, 9).</p></caption><graphic xmlns:xlink="http://www.w3.org/1999/xlink" xlink:href="ZooKeys-067-065-g002.jpg" position="float" orientation="portrait" xlink:type="simple"/></fig><fig id="F3" position="float" orientation="portrait"><label>Figures 11–17.</label><caption><p><tp:taxon-name>Tithaeus calyptratus</tp:taxon-name> sp. n. <bold>11</bold> Entire penis <bold>12</bold> Penis tip, ventral view <bold>13</bold> Ditto, lateral view <bold>14</bold> Ditto, dorsal view <bold>15</bold> Expanded penis, ventral view <bold>16</bold> Ditto, lateral view <bold>17</bold> Ditto, dorsal view. Abbreviations: <bold>BS</bold> basal sac <bold>S</bold> stylus <bold>SL</bold> stylar lobe <bold>VP</bold> ventral plate. Scale bars: 0.5 mm (10); 0.25mm (11–16).</p></caption><graphic xmlns:xlink="http://www.w3.org/1999/xlink" xlink:href="ZooKeys-067-065-g003.jpg" position="float" orientation="portrait" xlink:type="simple"/></fig><table-wrap id="T1" position="float" orientation="portrait"><caption><p><bold>Table 1.</bold> Pedipalpus and leg measurements of the male holotype (female paratype).</p></caption><table><tbody><tr><th rowspan="1" colspan="1"/><th rowspan="1" colspan="1"><italic>Trochanter</italic></th><th rowspan="1" colspan="1"><italic>Femur</italic></th><th rowspan="1" colspan="1"><italic>Patella</italic></th><th rowspan="1" colspan="1"><italic>Tibia</italic></th><th rowspan="1" colspan="1"><italic>Metatarsus</italic></th><th rowspan="1" colspan="1"><italic>Tarsus</italic></th><th rowspan="1" colspan="1"><italic>Total</italic></th></tr><tr><td rowspan="1" colspan="1">Pedipalpus</td><td rowspan="1" colspan="1">0.35(0.38)</td><td rowspan="1" colspan="1">1.00(0.90)</td><td rowspan="1" colspan="1">0.70(0.68)</td><td rowspan="1" colspan="1">0.75(0.68)</td><td rowspan="1" colspan="1"/><td rowspan="1" colspan="1">1.00(0.90)</td><td rowspan="1" colspan="1">3.80(3.54)</td></tr><tr><td rowspan="1" colspan="1">Leg I</td><td rowspan="1" colspan="1">0.56(0.51)</td><td rowspan="1" colspan="1">2.70(2.35)</td><td rowspan="1" colspan="1">0.77(0.71)</td><td rowspan="1" colspan="1">2.19(1.89)</td><td rowspan="1" colspan="1">3.21(2.86)</td><td rowspan="1" colspan="1">1.68(1.73)</td><td rowspan="1" colspan="1">11.11(10.05)</td></tr><tr><td rowspan="1" colspan="1">Leg II</td><td rowspan="1" colspan="1">0.77(0.77)</td><td rowspan="1" colspan="1">6.32(5.30)</td><td rowspan="1" colspan="1">1.28(0.92)</td><td rowspan="1" colspan="1">5.97(4.74)</td><td rowspan="1" colspan="1">7.45(6.22)</td><td rowspan="1" colspan="1">4.28(4.34)</td><td rowspan="1" colspan="1">26.07(22.29)</td></tr><tr><td rowspan="1" colspan="1">Leg III</td><td rowspan="1" colspan="1">0.77(0.61)</td><td rowspan="1" colspan="1">3.57(2.91)</td><td rowspan="1" colspan="1">1.02(1.02)</td><td rowspan="1" colspan="1">2.40(2.09)</td><td rowspan="1" colspan="1">3.88(3.57)</td><td rowspan="1" colspan="1">2.04(2.04)</td><td rowspan="1" colspan="1">13.68(12.24)</td></tr><tr><td rowspan="1" colspan="1">Leg IV</td><td rowspan="1" colspan="1">0.71(0.71)</td><td rowspan="1" colspan="1">5.00(4.18)</td><td rowspan="1" colspan="1">1.12(1.02)</td><td rowspan="1" colspan="1">3.26(2.86)</td><td rowspan="1" colspan="1">5.61(5.20)</td><td rowspan="1" colspan="1">2.81(2.55)</td><td rowspan="1" colspan="1">18.51(16.52)</td></tr></tbody></table></table-wrap></tp:treatment-sec><tp:treatment-sec sec-type="Habitat"><title>Habitat.</title><p> Collected under fallen logs in the humid tropical forest.</p></tp:treatment-sec><tp:treatment-sec sec-type="Distribution"><title>Distribution.</title><p> Hainan Province, China.</p></tp:treatment-sec><ref-list><ref id="B4"><mixed-citation xmlns:xlink="http://www.w3.org/1999/xlink" xlink:type="simple"><person-group><name name-style="western"><surname>Lian</surname><given-names>WG</given-names></name><name name-style="western"><surname>Zhu</surname><given-names>MS</given-names></name><name name-style="western"><surname>Kury</surname><given-names>AB</given-names></name></person-group> (<year>2008</year>)<article-title> A new species of the genus <italic>Tithaeus</italic> from China (Arachnida: Laniatores: Epedanidae).</article-title><source>Zootaxa</source><volume>1841</volume>:<fpage>53</fpage>-<lpage>60</lpage>.</mixed-citation></ref></ref-list></tp:taxon-treatment>
